# Supplementary material for: Synthesis of Alginate/Collagen Bioink for Bioprinting Respiratory Tissue Models
Source: J Funct Biomater. 2024 Apr 1;15(4):90. doi: 10.3390/jfb15040090 (PMC11050917; doi:10.3390/jfb15040090)
Supplement: Supplementary file 1 [file jfb-15-00090-s001.zip]

Archive with 1 entries (1 files):
- jfb-2912717-supplementary.pdf
